# Supplementary material for: Potential Effects of Nicotinamide on Serum HDL-Cholesterol Levels and Hepatic Oxidative Stress, ABCA1 Gene and Protein Expression in Rats Fed a High-Fat/Fructose Diet
Source: Nutrients. 2025 Nov 1;17(21):3458. doi: 10.3390/nu17213458 (PMC12610202; doi:10.3390/nu17213458)
Supplement: Supplementary file 1 [file nutrients-17-03458-s001.zip]

Archive with 1 entries (1 files):
- nutrients-3948607-supplementary.pdf
